# Supplementary material for: Toxicity of Four Commercial Fungicides, Alone and in Combination, on the Earthworm Eisenia fetida: A Field Experiment
Source: Toxics. 2025 Mar 14;13(3):209. doi: 10.3390/toxics13030209 (PMC11945946; doi:10.3390/toxics13030209)
Supplement: Supplementary file 1 [file toxics-13-00209-s001.zip]

Archive with 1 entries (1 files):
- toxics-3498419-supplementary.pdf
